# Supplementary material for: Detection of carbapenem resistance among third-generation cephalosporin-resistant Enterobacterales from small-scale poultry farms in peri-urban Lusaka, Zambia
Source: Access Microbiol. 2026 Jan 28;8(1):001108.v4. doi: 10.1099/acmi.0.001108.v4 (PMC12852006; doi:10.1099/acmi.0.001108.v4)
Supplement: Uncited Supplementary Material 2. [file acmi-8-01108-s002.xlsx]

## Sheet: Sheet1
ID	CTX-M	TEM	SHV	OXA-1	yaiO	Species	Sample_type	District	IPM	AZM	GEN	SXT	CHL	AMP	CIP	TET
GW01MB	Negative	Negative	Negative	Negative	Negative	Enterobacter spp.	Muscle	Chongwe	30	18	24	7	14	7	28	20
GW02CA	Negative	Negative	Negative	Negative	Positive	Escherichia coli	Cloaca	Chongwe	27	26	20	24	7	7	25	10
GW03CA	Positive	Positive	Negative	Negative	Positive	Escherichia coli	Cloaca	Chongwe	24	26	24	20	26	7	35	7
GW03M	Positive	Positive	Negative	Negative	Negative	Enterobacter spp.	Muscle	Chongwe	20	18	12	7	26	7	16	10
GW04CA	Positive	Negative	Negative	Negative	Positive	Escherichia coli	Cloaca	Chongwe	28	25	23	30	7	7	35	10
GW04CB	Positive	Positive	Negative	Negative	Positive	Escherichia coli	Cloaca	Chongwe	26	26	18	7	24	7	38	10
GW04M	Positive	Positive	Negative	Negative	Positive	Escherichia coli	Muscle	Chongwe	24	18	22	7	28	7	24	7
GW05CA	Positive	Positive	Negative	Negative	Positive	Escherichia coli	Cloaca	Chongwe	26	30	26	7	30	7	32	7
GW05MA	Positive	Positive	Negative	Negative	Positive	Escherichia coli	Muscle	Chongwe	25	18	20	7	26	7	29	7
GW05MB	Negative	Negative	Negative	Negative	Negative	Pseudomonas spp.	Muscle	Chongwe	30	20	25	7	15	7	28	16
GW06C	Positive	Positive	Negative	Negative	Positive	Escherichia coli	Cloaca	Chongwe	23	15	18	7	25	7	24	7
GW06M	Negative	Negative	Negative	Negative	Negative	Pseudomonas spp.	Muscle	Chongwe	23	16	22	7	10	7	22	14
GW07CA	Positive	Positive	Negative	Negative	Negative	Escherichia coli	Cloaca	Chongwe	28	25	22	7	28	7	32	7
GW07CB	Positive	Positive	Negative	Negative	Positive	Escherichia coli	Cloaca	Chongwe	24	32	23	24	7	7	14	10
GW07M	Negative	Negative	Negative	Negative	Negative	Pseudomonas aeruginosa	Muscle	Chongwe	23	15	25	10	15	10	30	16
GW08CA	Positive	Positive	Negative	Negative	Positive	Escherichia coli	Cloaca	Chongwe	23	27	28	7	27	7	30	7
GW08CB	Negative	Negative	Negative	Negative	Negative	Escherichia coli	Cloaca	Chongwe	28	18	24	7	10	7	28	10
GW08M	Negative	Negative	Negative	Negative	Negative	Pseudomonas spp.	Muscle	Chongwe	25	10	25	7	24	7	28	10
GW09C	Positive	Positive	Negative	Negative	Positive	Escherichia coli	Cloaca	Chongwe	23	20	16	7	24	7	12	7
GW09MA	Positive	Positive	Negative	Negative	Positive	Escherichia coli	Muscle	Chongwe	25	25	24	26	26	7	18	7
GW09MB	Negative	Negative	Negative	Negative	Negative	Pseudomonas spp.	Muscle	Chongwe	26	22	20	7	15	7	22	14
GW10C	Positive	Positive	Negative	Negative	Negative	Escherichia coli	Cloaca	Chongwe	23	28	12	25	7	7	30	10
GW10M	Positive	Positive	Negative	Negative	Negative	Klebsiella pneumoniae	Muscle	Chongwe	20	15	10	7	15	7	7	7
GW11CA	Positive	Positive	Negative	Negative	Negative	Escherichia coli	Cloaca	Chongwe	23	15	12	7	20	7	25	7
GW11CB	Negative	Negative	Negative	Negative	Negative	Pseudomonas aeruginosa	Cloaca	Chongwe	16	15	25	7	10	7	32	10
GW11M	Negative	Negative	Negative	Negative	Negative	Pseudomonas aeruginosa	Muscle	Chongwe	24	24	30	7	7	7	42	15
GW12C	Negative	Positive	Negative	Positive	Positive	Escherichia coli	Cloaca	Chongwe	20	15	10	7	22	7	7	7
GW12M	Positive	Positive	Negative	Negative	Negative	Klebsiella pneumoniae	Muscle	Chongwe	20	15	10	7	22	7	7	7
GW13C	Positive	Positive	Negative	Negative	Positive	Escherichia coli	Cloaca	Chongwe	30	20	10	7	7	7	28	7
GW13M	Positive	Positive	Negative	Positive	Negative	Klebsiella pneumoniae	Muscle	Chongwe	25	13	12	7	22	7	7	7
GW14C	Positive	Positive	Negative	Positive	Negative	Escherichia coli	Cloaca	Chongwe	26	20	15	7	7	7	15	7
GW14M	Negative	Negative	Negative	Negative	Negative	Pseudomonas aeruginosa	Muscle	Chongwe	17	26	28	7	7	7	40	15
GW15C	Positive	Negative	Negative	Negative	Positive	Escherichia coli	Cloaca	Chongwe	24	12	10	7	7	7	27	7
GW15M	Positive	Negative	Negative	Positive	Positive	Escherichia coli	Muscle	Chongwe	20	25	22	26	24	7	24	20
GW16C	Positive	Negative	Negative	Positive	Positive	Escherichia coli	Cloaca	Chongwe	22	30	12	18	10	7	28	10
GW16M	Negative	Positive	Positive	Positive	Negative	Enterobacter spp.	Muscle	Chongwe	23	32	16	7	12	7	25	10
GW17C	Positive	Positive	Negative	Negative	Positive	Escherichia coli	Cloaca	Chongwe	25	28	18	7	25	7	24	7
GW17M	Positive	Positive	Negative	Positive	Positive	Escherichia coli	Muscle	Chongwe	24	28	7	24	7	7	30	10
GW18C	Positive	Negative	Negative	Positive	Positive	Escherichia coli	Cloaca	Chongwe	24	32	22	25	25	7	28	22
GW18CB	Positive	Negative	Negative	Negative	Positive	Escherichia coli	Cloaca	Chongwe	18	26	20	25	24	7	30	20
GW18M	Negative	Positive	Positive	Positive	Negative	Klebsiella pneumoniae	Muscle	Chongwe	20	20	12	7	22	7	7	7
GW19C	Positive	Positive	Negative	Negative	Positive	Escherichia coli	Cloaca	Chongwe	24	12	16	7	7	7	26	7
GW19MA	Negative	Negative	Negative	Negative	Negative	Enterobacter spp.	Muscle	Chongwe	26	26	12	20	7	7	25	7
GW19MB	Negative	Negative	Negative	Positive	Negative	Escherichia coli	Muscle	Chongwe	23	28	10	14	7	7	25	7
GW20C	Positive	Positive	Negative	Negative	Positive	Escherichia coli	Cloaca	Chongwe	24	22	20	7	25	7	24	7
GW20M	Negative	Positive	Negative	Negative	Negative	Escherichia coli	Muscle	Chongwe	22	10	18	7	7	7	26	7
GW21C	Positive	Negative	Negative	Negative	Positive	Escherichia coli	Cloaca	Chongwe	18	26	20	22	7	7	25	7
GW21M	Negative	Positive	Negative	Negative	Negative	Escherichia coli	Muscle	Chongwe	23	18	8	7	7	7	25	7
GW22C	Positive	Negative	Negative	Negative	Positive	Escherichia coli	Cloaca	Chongwe	18	32	10	24	7	7	28	7
GW22M	Negative	Negative	Negative	Positive	Negative	Acinetobacter baumannii	Muscle	Chongwe	24	15	20	22	15	7	25	20
GW23C	Positive	Positive	Negative	Negative	Positive	Escherichia coli	Cloaca	Chongwe	23	24	12	7	15	7	28	7
GW23M	Negative	Negative	Negative	Negative	Negative	Acinetobacter baumannii	Muscle	Chongwe	26	30	24	25	15	7	28	24
GW24C	Positive	Negative	Negative	Negative	Positive	Escherichia coli	Cloaca	Chongwe	26	35	30	36	30	7	30	25
GW24M	Negative	Negative	Negative	Negative	Negative	Acinetobacter baumannii	Muscle	Chongwe	23	20	22	7	22	7	20	20
GW25C	Positive	Negative	Negative	Negative	Positive	Escherichia coli	Cloaca	Chongwe	20	25	18	7	25	7	26	7
GW25M	Positive	Positive	Negative	Negative	Positive	Escherichia coli	Muscle	Chongwe	25	22	20	25	20	7	15	18
GW26CA	Positive	Positive	Negative	Negative	Positive	Escherichia coli	Cloaca	Chongwe	24	25	22	7	26	7	30	7
GW26CB	Negative	Negative	Negative	Positive	Negative	Escherichia coli	Cloaca	Chongwe	16	24	10	16	7	7	22	7
GW26MA	Negative	Positive	Positive	Positive	Positive	Escherichia coli	Muscle	Chongwe	18	20	10	7	22	7	7	7
GW26MB	Positive	Positive	Negative	Negative	Negative	Escherichia coli	Muscle	Chongwe	24	15	10	7	7	7	7	7
LA01C	Positive	Negative	Negative	Negative	Negative	Escherichia coli	Cloaca	Chilanga	24	20	18	7	7	7	24	7
LA01MA	Negative	Positive	Negative	Negative	Negative	Enterobacter spp.	Muscle	Chilanga	24	12	16	34	28	7	24	18
LA02C	Positive	Positive	Negative	Negative	Positive	Escherichia coli	Cloaca	Chilanga	28	20	20	7	10	7	26	7
LA02M	Positive	Positive	Negative	Negative	Positive	Escherichia coli	Muscle	Chilanga	22	25	15	7	24	7	32	7
LA03C	Positive	Negative	Negative	Negative	Positive	Escherichia coli	Cloaca	Chilanga	23	24	16	7	28	7	32	7
LA03M	Positive	Negative	Negative	Negative	Positive	Escherichia coli	Muscle	Chilanga	23	26	14	7	26	7	32	7
LA04C	Positive	Negative	Negative	Negative	Positive	Escherichia coli	Cloaca	Chilanga	24	30	14	7	7	7	13	10
LA04MA	Positive	Negative	Negative	Negative	Negative	Aeromonas caviae	Muscle	Chilanga	7	24	22	7	15	7	16	7
LA04MB	Positive	Positive	Negative	Negative	Positive	Escherichia coli	Muscle	Chilanga	25	30	18	7	7	7	16	10
LA05C	Positive	Positive	Positive	Positive	Negative	Klebsiella pneumoniae	Cloaca	Chilanga	25	18	10	7	23	7	7	7
LA05M	Positive	Positive	Negative	Positive	Negative	Klebsiella pneumoniae	Muscle	Chilanga	21	15	12	7	25	7	10	22
LA06C	Positive	Positive	Negative	Negative	Positive	Escherichia coli	Cloaca	Chilanga	25	15	10	7	7	7	7	7
LA06M	Positive	Positive	Negative	Positive	Negative	Escherichia coli	Muscle	Chilanga	21	20	12	7	24	7	7	7
LA07CA	Positive	Negative	Negative	Negative	Positive	Escherichia coli	Cloaca	Chilanga	27	20	10	7	10	7	25	7
LA07CB	Positive	Negative	Negative	Negative	Negative	Citrobacter freundii	Cloaca	Chilanga	16	10	18	7	24	7	20	20
LA07MA	Positive	Negative	Negative	Negative	Positive	Escherichia coli	Muscle	Chilanga	26	28	24	7	23	7	30	7
LA07MB	Positive	Negative	Negative	Negative	Negative	Citrobacter freundii	Muscle	Chilanga	15	14	18	7	20	7	22	20
LA08CA	Positive	Negative	Negative	Negative	Negative	Enterobacter spp.	Cloaca	Chilanga	20	12	10	7	7	7	22	7
LA08CB	Positive	Negative	Negative	Negative	Positive	Escherichia coli	Cloaca	Chilanga	26	15	10	7	7	7	35	7
LA08MA	Positive	Negative	Negative	Negative	Positive	Escherichia coli	Muscle	Chilanga	26	25	12	7	15	7	28	7
LA08MB	Positive	Negative	Negative	Negative	Positive	Escherichia coli	Muscle	Chilanga	25	16	12	7	7	7	25	10
LA09C	Positive	Negative	Negative	Negative	Positive	Escherichia coli	Cloaca	Chilanga	20	20	16	20	7	7	28	7
LA09M	Positive	Negative	Negative	Negative	Positive	Escherichia coli	Muscle	Chilanga	26	18	12	12	7	7	40	7
